# Supplementary material for: MultiSite Assembly of Gateway Induced Clones (MAGIC): a flexible cloning toolbox for use in vertebrate model systems
Source: Development. 2025 Nov 13;152(22):dev204308. doi: 10.1242/dev.204308 (PMC12669975; doi:10.1242/dev.204308)
Supplement: Dataset 1. Empty plasmid database for free use [file develop-152-204308-Dataset1.zip]

Archive with 1 entries (1 files):
- Plasmid Database Example 2.fmp12
